# Supplementary material for: Genetic diversity and population structure of Glossina morsitans morsitans in the active foci of human African trypanosomiasis in Zambia and Malawi
Source: PLoS Negl Trop Dis. 2019 Jul 25;13(7):e0007568. doi: 10.1371/journal.pntd.0007568 (PMC6657825; doi:10.1371/journal.pntd.0007568)
Supplement: S1 Table — (XLSX) [file pntd.0007568.s003.xlsx]

## Sheet: haplotype
		LZNP	SHKB	MGMA	KNP	NWR
	Hap_1	4	8	11	10	0	33
	Hap_2	13	1	0	0	0	14
	Hap_3	6	5	3	4	0	18
	Hap_4	1	0	0	0	0	1
	Hap_5	1	0	2	1	0	4
	Hap_6	0	0	1	2	0	3
	Hap_7	0	0	4	3	0	7
	Hap_8	0	0	1	1	0	2
	Hap_9	0	0	2	0	4	6
	Hap_10	0	0	1	1	0	2
	Hap_11	0	0	0	1	0	1
	Hap_12	0	0	0	1	0	1
	Hap_13	0	0	0	0	7	7
	Hap_14	0	0	0	0	5	5
	Hap_15	0	0	0	0	1	1
	Hap_16	0	0	0	0	3	3
		25	14	25	24	20	108
