# Supplementary material for: Genetic diversity and population structure of Glossina morsitans morsitans in the active foci of human African trypanosomiasis in Zambia and Malawi
Source: PLoS Negl Trop Dis. 2019 Jul 25;13(7):e0007568. doi: 10.1371/journal.pntd.0007568 (PMC6657825; doi:10.1371/journal.pntd.0007568)
Supplement: S2 Table — (XLSX) [file pntd.0007568.s004.xlsx]

## Sheet: Sheet1
	P-value for each locus pair across all populations						false discovery rate	0.05
	(Fisher's method)
	Locus pair		Chi2	df	P-Value		tests	P-values	Benjamini-Hochberg significance	Benjamini-Hochberg P-value
	GpCAG1	& GpC101	10.58	12	0.565216		1	0.036703	not significant	1
	GpCAG1	& GmmF10	8.39771	12	0.75333		2	0.098145	not significant	1
	GpC101	& GmmF10	4.89623	12	0.961355		3	0.109324	not significant	1
	GpCAG1	& GpC10b	8.40787	12	0.7525		4	0.152899	not significant	1
	GpC101	& GpC10b	7.3204	12	0.835735		5	0.205204	not significant	1
	GmmF10	& GpC10b	5.44234	12	0.941552		6	0.253797	not significant	1
	GpCAG1	& GmsCAG	2.93941	8	0.938102		7	0.2705	not significant	1
	GpC101	& GmsCAG	4.0961	8	0.848351		8	0.359062	not significant	1
	GmmF10	& GmsCAG	2.79176	8	0.946738		9	0.373953	not significant	1
	GpC10b	& GmsCAG	0.0731	8	1		10	0.375061	not significant	1
	GpCAG1	& GmmK2	13.1384	12	0.359062		11	0.377171	not significant	1
	GpC101	& GmmK2	2.04028	12	0.999341		12	0.38252	not significant	1
	GmmF10	& GmmK2	18.2147	12	0.109324		13	0.430048	not significant	1
	GpC10b	& GmmK2	4.2513	12	0.978463		14	0.437288	not significant	1
	GmsCAG	& GmmK2	5.72275	8	0.678255		15	0.451718	not significant	1
	GpCAG1	& GmmC15	8.79681	12	0.72018		16	0.456431	not significant	1
	GpC101	& GmmC15	6.2918	12	0.900664		17	0.565216	not significant	1
	GmmF10	& GmmC15	8.85489	12	0.715273		18	0.576272	not significant	1
	GpC10b	& GmmC15	22.0736	12	0.036703		19	0.636559	not significant	1
	GmsCAG	& GmmC15	3.58998	8	0.892095		20	0.647411	not significant	1
	GmmK2	& GmmC15	12.9327	12	0.373953		21	0.668964	not significant	1
	GpCAG1	& GmmL11	12.1963	12	0.430048		22	0.678255	not significant	1
	GpC101	& GmmL11	2.7117	12	0.99726		23	0.69214	not significant	1
	GmmF10	& GmmL11	15.7034	12	0.205204		24	0.715273	not significant	1
	GpC10b	& GmmL11	5.86373	12	0.922795		25	0.72018	not significant	1
	GmsCAG	& GmmL11	4.23863	8	0.834977		26	0.7525	not significant	1
	GmmK2	& GmmL11	12.8889	12	0.377171		27	0.75333	not significant	1
	GmmC15	& GmmL11	10.4531	12	0.576272		28	0.761401	not significant	1
	GpCAG1	& GmmA06	9.64113	12	0.647411		29	0.774584	not significant	1
	GpC101	& GmmA06	2.54485	12	0.997993		30	0.781682	not significant	1
	GmmF10	& GmmA06	4.51985	12	0.972129		31	0.805129	not significant	1
	GpC10b	& GmmA06	16.913	12	0.152899		32	0.834977	not significant	1
	GmsCAG	& GmmA06	0.681929	8	0.999571		33	0.83559	not significant	1
	GmmK2	& GmmA06	6.38009	12	0.895724		34	0.835735	not significant	1
	GmmC15	& GmmA06	7.73967	12	0.805129		35	0.837551	not significant	1
	GmmL11	& GmmA06	12.8165	12	0.38252		36	0.838074	not significant	1
	GpCAG1	& GmmC17	4.73815	12	0.966158		37	0.848351	not significant	1
	GpC101	& GmmC17	0	12	1		38	0.880228	not significant	1
	GmmF10	& GmmC17	11.8669	12	0.456431		39	0.883632	not significant	1
	GpC10b	& GmmC17	5.73158	12	0.929004		40	0.892095	not significant	1
	GmsCAG	& GmmC17	2.27239	8	0.971502		41	0.895724	not significant	1
	GmmK2	& GmmC17	5.76943	12	0.927256		42	0.896102	not significant	1
	GmmC15	& GmmC17	5.40421	12	0.943099		43	0.900664	not significant	1
	GmmL11	& GmmC17	9.76511	12	0.636559		44	0.905229	not significant	1
	GmmA06	& GmmC17	6.12553	12	0.909622		45	0.909622	not significant	1
	GpCAG1	& GmmP07	7.29455	12	0.837551		46	0.922795	not significant	1
	GpC101	& GmmP07	4.24209	12	0.978661		47	0.927256	not significant	1
	GmmF10	& GmmP07	6.6438	12	0.880228		48	0.929004	not significant	1
	GpC10b	& GmmP07	5.16969	12	0.95207		49	0.934493	not significant	1
	GmsCAG	& GmmP07	3.42106	8	0.905229		50	0.938102	not significant	1
	GmmK2	& GmmP07	8.13386	12	0.774584		51	0.941552	not significant	1
	GmmC15	& GmmP07	7.28707	12	0.838074		52	0.943099	not significant	1
	GmmL11	& GmmP07	8.29837	12	0.761401		53	0.946738	not significant	1
	GmmA06	& GmmP07	12.9176	12	0.375061		54	0.95207	not significant	1
	GmmC17	& GmmP07	14.4903	12	0.2705		55	0.961355	not significant	1
	GpCAG1	& GmmL17	12.105	12	0.437288		56	0.966158	not significant	1
	GpC101	& GmmL17	6.3734	12	0.896102		57	0.971502	not significant	1
	GmmF10	& GmmL17	7.32244	12	0.83559		58	0.972129	not significant	1
	GpC10b	& GmmL17	9.39395	12	0.668964		59	0.978463	not significant	1
	GmsCAG	& GmmL17	3.69389	8	0.883632		60	0.978661	not significant	1
	GmmK2	& GmmL17	5.60907	12	0.934493		61	0.99726	not significant	1
	GmmC15	& GmmL17	11.925	12	0.451718		62	0.997993	not significant	1
	GmmL11	& GmmL17	18.6191	12	0.098145		63	0.999341	not significant	1
	GmmA06	& GmmL17	8.04401	12	0.781682		64	0.999571	not significant	1
	GmmC17	& GmmL17	9.12591	12	0.69214		65	1	not significant	1
	GmmP07	& GmmL17	14.7781	12	0.253797		66	1	not significant	1
